# Supplementary material for: The expression of MUC5AC in patients with rhinosinusitis: A systematic review and meta‐analysis
Source: Clin Transl Allergy. 2024 Oct 31;14(11):e70003. doi: 10.1002/clt2.70003 (PMC11527733; doi:10.1002/clt2.70003)
Supplement: Supplementary file 3 — Table S2 [file CLT2-14-e70003-s002.xlsx]

## Sheet: Sheet1
study	Representativeness of the exposed cohort	Selection of the non-exposed cohort	Ascertainment of exposure	Comparability of cohorts on the basis of the design or analysis	Comparability of cohorts on the basis of the measurement	Assessment of outcome	Was follow-up long enough for outcomes to occur	adequacy of follow up of cohorts	total scores
Yang 2016	1	1	1	2	1	1	0	0	7
Chen 2023	1	1	1	2	1	1	0	0	7
Pena 2015	1	1	1	2	1	1	0	0	7
Viswanathan 2016	1	1	1	2	1	1	0	0	7
Zhang 2018	1	1	1	2	1	1	0	0	7
Xu 2016	1	1	1	2	1	1	0	0	7
Tang 2023	1	1	1	2	1	1	0	0	7
YangH 2016	1	1	1	2	1	1	0	0	7
Yin 2016	1	1	1	2	1	1	0	0	7
Wang 2021	1	1	1	2	1	1	0	0	7
Yu 2017	1	1	1	2	1	1	0	0	7
Luo 2015	1	1	1	2	1	1	0	0	7
Ding 2007	1	1	1	2	1	1	0	0	7
He 2017	1	1	1	2	1	1	0	0	7
Shi 2022	1	1	1	2	1	1	0	0	7
Ding 2006	1	1	1	2	1	1	0	0	7
